# Supplementary material for: The effects of polyunsaturated fatty acid (PUFA) administration on the microbiome-gut-brain axis in adolescents with anorexia nervosa (the MiGBAN study): study protocol for a longitudinal, double-blind, randomized, placebo-controlled trial
Source: Trials. 2022 Jul 5;23:545. doi: 10.1186/s13063-022-06413-7 (PMC9254435; doi:10.1186/s13063-022-06413-7)
Supplement: Supplementary file 1 — Additional file 1. [file 13063_2022_6413_MOESM1_ESM.zip]

Archive with 4 entries (4 files):
- migban_consent_form_participants_parentsR1.pdf
- migban_consent_form_participantsR1.pdf
- migban_consent_form_patients_parentsR1.pdf
- migban_consent_form_patientsR1.pdf
